# Supplementary material for: Improving the Photocatalytic Activity of Mesoporous Titania Films through the Formation of WS2/TiO2 Nano-Heterostructures
Source: Nanomaterials (Basel). 2022 Mar 25;12(7):1074. doi: 10.3390/nano12071074 (PMC9000319; doi:10.3390/nano12071074)
Supplement: Supplementary file 1 [file nanomaterials-12-01074-s001.zip]

Archive with 1 entries (1 files):
- nanomaterials-1641302-supplementary.pdf
